# Supplementary material for: Will Absolute Risk Estimation for Time to Next Screen Work for an Asian Mammography Screening Population?
Source: Cancers (Basel). 2023 Apr 29;15(9):2559. doi: 10.3390/cancers15092559 (PMC10177032; doi:10.3390/cancers15092559)
Supplement: Supplementary file 1 [file cancers-15-02559-s001.zip]

Archive with 1 entries (1 files):
- cancers-2357624-supplementary.pdf
